# Supplementary material for: Effects of Cortactin Expression on Prognosis in Patients with Breast Cancer
Source: Diagnostics (Basel). 2023 Sep 7;13(18):2876. doi: 10.3390/diagnostics13182876 (PMC10530131; doi:10.3390/diagnostics13182876)
Supplement: Supplementary file 1 [file diagnostics-13-02876-s001.zip]

Archive with 1 entries (1 files):
- diagnostics-2563277-supplementary.pdf
